# Supplementary material for: Elder Mistreatment as a Risk Factor for Depression and Suicidal Ideation in Korean Older Adults
Source: Int J Environ Res Public Health. 2022 Sep 6;19(18):11165. doi: 10.3390/ijerph191811165 (PMC9517653; doi:10.3390/ijerph191811165)
Supplement: Supplementary file 1 [file ijerph-19-11165-s001.zip]

Archive with 1 entries (1 files):
- ijerph-1858661-supplementary.pdf
